# Supplementary material for: A longitudinal study of the association between attending cultural events and coronary heart disease
Source: Commun Med (Lond). 2023 May 24;3:72. doi: 10.1038/s43856-023-00301-0 (PMC10209104; doi:10.1038/s43856-023-00301-0)
Supplement: Supplementary file 2 — Supplementary Data [file 43856_2023_301_MOESM2_ESM.zip]

Archive with 2 entries (2 files):
- 3. Supplementary Data_CODE_230507.docx
- __MACOSX/._3. Supplementary Data_CODE_230507.docx
